# Supplementary material for: Flexible Pressure Sensors Based on P(VDF-TrFE) Films Incorporated with Ag@PDA@PZT Particles
Source: Sensors (Basel). 2024 Aug 21;24(16):5415. doi: 10.3390/s24165415 (PMC11359586; doi:10.3390/s24165415)
Supplement: Supplementary file 1 [file sensors-24-05415-s001.zip]

Archive with 1 entries (1 files):
- sensors-3153876-supplementary.pdf
